# Supplementary material for: Genetic basis of maneb-induced dopaminergic neurodegeneration in Drosophila
Source: G3 (Bethesda). 2025 Jul 11;15(9):jkaf159. doi: 10.1093/g3journal/jkaf159 (PMC12405872; doi:10.1093/g3journal/jkaf159)
Supplement: jkaf159_Supplementary_Data [file jkaf159_supplementary_data.zip]

Archive with 4 entries (4 files):
- Data_S2_G3-2025-406039.xlsx
- Figure_S1_G3-2025-406039.tif
- Figure_S1_Legend_G3-2025-406039.docx
- Supplemental_Tables_G3-2025-406039.docx
