# Supplementary material for: Genetic basis of maneb-induced dopaminergic neurodegeneration in Drosophila
Source: G3 (Bethesda). 2025 Jul 11;15(9):jkaf159. doi: 10.1093/g3journal/jkaf159 (PMC12405872; doi:10.1093/g3journal/jkaf159)
Supplement: jkaf159_Supplementary_Data [file jkaf159_supplementary_data.zip › Data_S2_G3-2025-406039.xlsx]

## Sheet: raw DA counts
Raw DA neuron counts for DGRP lines exposed to 1 mM maneb
DGRP line	Batch No.	Raw Mean	N	1	2	3	4	5	6	7	8	9	10	11	12	13	14	15	16	17	18	19	20	21	22	23	24	25	26	27	28	29	30	31	32	33	34	35	36	37	38	39	40	41	42	43	44	45	46
177	1	35.7273	11	35	48	46	38	32	34	33	35	16	34	42
310	1	43.4545	11	46	49	48	42	36	38	40	44	47	43	45
335	1	46.6	10	50	44	46	47	48	48	44	45	44	50
360	1	45.2	15	45	44	49	43	46	42	30	39	43	44	53	52	50	49	49
136	1	47.4545	11	50	53	43	50	56	51	51	38	48	44	38
313	1	48.1	10	47	49	47	44	46	47	48	52	52	49
239	1	41.2	10	40	46	39	42	30	42	48	41	43	41
426	1	38.4286	7	38	41	39	33	37	42	39
819	1	38.3333	12	37	40	43	39	30	35	48	38	44	41	35	30
765	1	45	10	45	46	36	45	53	45	46	45	39	50
373	1	48.0909	11	54	45	49	41	46	47	44	52	50	50	51
352	1	40.7333	30	46	45	35	20	35	42	34	46	40	31	37	29	43	49	42	34	41	41	49	45	48	22	47	50	37	41	49	47	50	47
714	1	43.6	10	42	46	43	46	40	39	45	46	44	45
379	1	44.9167	24	35	35	47	45	28	45	50	39	42	41	49	48	37	50	51	48	55	53	47	46	47	41	49	50
371	1	41.1	10	42	36	37	45	39	47	43	45	36	41
502	1	47.2222	9	51	44	47	46	34	53	52	53	45
801	1	44.4483	29	39	27	47	47	40	36	38	34	32	48	51	52	50	47	48	49	49	48	46	47	41	47	49	43	43	49	47	48	47
26	2	44.4286	14	43	39	44	49	50	45	43	43	43	48	50	36	52	37
91	2	44.8421	19	40	47	42	49	47	45	44	37	49	49	49	50	48	44	40	51	33	42	46
208	2	46.55	20	36	57	39	53	54	46	25	49	54	37	52	51	43	55	40	40	52	51	43	54
280	2	45.1333	15	44	40	44	49	53	49	44	44	45	42	47	42	39	44	51
361	2	50.6471	17	51	52	48	48	55	52	39	54	53	47	48	55	50	53	53	54	49
374	2	44.2	20	53	47	45	39	34	42	42	34	49	52	53	33	52	41	53	31	51	45	34	54
380	2	41.15	20	30	48	32	42	48	48	51	45	47	56	43	44	40	14	46	41	47	32	43	26
392	2	42.9333	15	42	48	39	47	28	43	54	47	49	44	47	32	45	45	34
399	2	47	17	52	52	53	49	49	53	39	52	52	42	41	48	54	47	30	45	41
559	2	46.4516	31	44	40	45	50	48	52	51	31	54	41	48	37	34	31	44	50	48	52	49	49	51	50	49	43	49	48	55	50	52	50	45
566	2	47.2778	18	49	49	41	49	50	34	49	48	50	44	45	49	49	46	53	46	50	50
584	2	44.2778	18	35	49	45	49	41	49	48	35	39	45	47	43	48	40	45	44	41	54
732	2	46.3158	38	42	53	48	43	47	57	52	50	49	45	49	44	48	49	41	49	55	46	45	46	51	45	45	47	46	47	44	45	46	40	45	46	41	39	41	48	41	45
738	2	49.7222	18	45	52	49	50	52	39	54	53	48	54	56	46	51	55	51	47	49	44
748	2	39.6923	13	40	40	51	45	38	47	38	38	30	43	35	32	39
787	2	45.2308	13	45	36	42	47	49	45	54	36	47	47	48	45	47
799	2	45.1935	31	37	45	49	38	48	36	39	51	46	36	43	45	48	39	50	45	45	49	44	48	44	45	49	48	47	48	44	49	46	50	50
808	2	47.9	20	50	51	45	45	41	50	44	48	48	51	41	48	42	54	50	51	51	49	49	50
843	2	41.625	16	45	42	32	45	45	44	45	41	48	48	48	45	44	35	29	30
32	3	46.5882	17	49	46	48	52	48	50	34	47	47	51	47	41	45	48	49	48	42
59	3	47.6316	19	51	43	50	49	50	45	53	42	51	45	48	48	49	49	45	47	44	47	49
100	3	49.15	20	50	49	42	51	52	51	53	50	48	51	44	47	50	46	55	52	48	50	45	49
189	3	49.6875	16	49	49	48	51	48	49	51	47	49	49	52	51	53	49	56	44
358	3	46.3846	13	53	47	43	47	47	45	52	51	48	45	43	38	44
362	3	46.6875	16	44	49	48	43	47	51	51	42	49	48	47	40	48	49	44	47
365	3	47.125	16	42	48	48	53	46	44	43	45	46	48	50	48	50	52	46	45
391	3	49.6471	17	55	52	51	52	51	46	49	51	47	51	50	50	47	52	47	47	46
397	3	47.2222	18	55	49	48	52	55	48	48	41	45	48	49	47	39	51	42	41	43	49
405	3	46.8	15	38	39	52	50	48	49	48	51	51	49	50	47	44	52	34
486	3	49.5333	15	52	51	46	54	50	47	45	49	53	50	52	50	52	43	49
627	3	50.4737	19	47	51	49	54	49	47	55	51	52	48	52	51	51	54	52	51	46	50	49
707	3	48.7857	14	54	53	44	45	46	41	49	46	56	52	48	50	49	50
721	3	52.7222	18	53	56	52	55	52	55	53	52	54	52	50	59	48	51	54	51	51	51
774	3	46.4706	17	51	49	48	45	43	47	48	44	49	46	45	51	44	49	46	41	44
776	3	49.4211	19	52	47	45	53	35	47	46	55	54	54	53	52	53	48	51	44	57	43	50
786	3	46.8667	15	49	51	48	51	49	35	47	53	38	47	51	45	45	46	48
818	3	48.8333	12	43	49	51	43	51	47	52	48	50	49	52	51
837	3	46.6471	17	54	51	42	45	47	50	43	47	48	42	49	47	40	45	45	49	49
859	3	47.6923	13	44	48	46	50	50	53	48	47	46	50	48	49	41
879	3	47.4286	14	51	52	49	48	47	47	50	41	41	43	39	49	54	53
907	3	46.6111	18	50	50	46	51	50	36	49	45	43	47	54	47	42	36	45	47	53	48
31	4	47.7	20	46	48	46	50	48	45	45	43	50	51	48	48	50	50	49	39	53	51	48	46
48	4	50.375	16	49	54	51	51	49	52	51	48	51	48	53	51	53	50	45	50
75	4	48.3529	17	48	48	52	48	47	53	46	50	46	53	48	50	47	43	46	48	49
93	4	48.6667	18	53	48	47	51	46	50	46	46	49	42	54	53	45	56	46	45	52	47
101	4	48.3529	17	50	46	54	50	55	50	49	47	49	49	47	41	52	42	51	46	44
235	4	50.2105	19	50	52	51	48	50	50	48	52	51	48	53	45	51	56	49	51	49	51	49
304	4	51.6875	16	51	51	52	46	51	57	51	57	56	48	52	52	50	49	53	51
406	4	46.6429	14	45	48	48	47	51	45	44	47	45	45	47	47	45	49
439	4	52.0714	14	56	41	54	49	49	53	55	51	55	51	55	55	52	53
508	4	46.9286	14	45	49	51	39	43	57	51	39	48	44	50	48	45	48
513	4	50.5714	14	51	50	51	50	55	51	51	53	48	51	44	48	55	50
528	4	49.0588	17	52	52	47	50	49	47	49	49	50	48	50	50	46	49	48	49	49
530	4	51.3077	13	46	48	56	50	53	49	49	56	51	51	52	55	51
563	4	47.5625	16	51	50	47	46	41	47	52	49	48	45	51	46	47	44	48	49
703	4	50.15	20	48	46	51	50	50	51	51	53	49	54	53	49	50	49	52	48	51	48	52	48
712	4	49.1875	16	49	48	51	47	49	49	49	51	48	48	49	49	49	51	51	49
852	4	48.6667	18	49	49	48	49	46	48	52	54	50	51	47	46	46	47	51	46	49	48
853	4	49.2	15	49	53	54	52	50	49	47	41	52	50	47	44	46	49	55
897	4	43.5	16	46	48	45	46	46	41	43	42	46	41	35	46	47	39	42	43
85	5	54.0714	14	51	52	55	59	53	49	53	52	54	52	53	61	58	55
318	5	47.9375	16	44	47	48	52	52	43	52	52	43	50	45	52	47	47	50	43
350	5	49.2778	18	43	50	50	51	51	50	50	57	52	52	50	49	55	44	45	45	48	45
385	5	47.6875	16	48	49	52	48	53	49	43	50	43	46	44	49	46	49	50	44
427	5	48.5294	17	50	46	48	48	52	51	49	50	51	52	47	46	46	47	48	45	49
461	5	44.9375	16	48	51	45	47	49	45	42	48	47	42	45	44	42	39	47	38
491	5	46.4375	16	44	49	47	49	47	43	49	45	46	46	49	49	44	45	48	43
589	5	52.2	20	56	50	51	53	52	53	50	52	52	46	52	53	54	52	53	57	52	52	52	52
850	5	48.5333	15	51	47	51	47	51	54	50	49	44	49	46	47	44	50	48
855	5	51.25	20	54	49	56	51	50	50	54	52	45	50	51	56	52	52	45	55	50	53	53	47
69	6	47.9444	18	48	48	48	48	47	48	39	51	48	48	45	47	49	46	53	50	49	51
357	6	46.4	20	47	43	51	51	47	46	38	46	49	44	44	44	47	49	49	44	48	44	50	47
551	6	51.15	20	50	54	46	52	50	48	53	51	51	57	53	53	54	50	49	52	50	50	50	50
630	6	50.3846	13	55	49	55	52	47	51	49	52	51	49	49	46	50
705	6	47.8	15	48	47	44	46	48	51	49	50	46	49	49	48	47	47	48
761	6	50.8	20	52	49	50	48	57	47	50	49	54	52	49	51	52	50	49	55	49	55	47	51
783	6	46.5714	14	47	51	46	45	43	39	49	46	46	48	46	46	50	50
802	6	47.6316	19	51	47	47	46	45	54	47	45	49	46	47	46	48	47	48	49	46	50	47
804	6	49.8421	19	52	48	52	52	51	48	52	52	49	45	48	51	41	53	54	50	47	50	52
822	6	50.1053	19	50	51	47	53	51	50	50	51	50	46	54	51	50	49	46	50	51	50	52
161	7	49.6842	19	47	45	47	51	53	46	51	54	48	51	49	54	51	47	47	54	53	52	44
217	7	50.1667	18	46	48	48	49	49	50	52	50	53	52	50	54	50	51	50	48	51	52
227	7	49.8333	18	48	48	47	47	52	51	55	51	56	47	52	46	56	49	42	50	50	50
377	7	51.0714	14	43	56	49	51	49	54	52	51	52	50	50	52	53	53
383	7	51.0667	15	50	53	52	54	55	43	49	51	51	50	52	51	46	55	54
440	7	48.8889	18	49	45	48	50	52	42	51	51	48	44	53	54	44	53	51	51	48	46
441	7	49.25	16	50	50	47	48	51	56	49	49	48	50	49	50	48	48	52	43
492	7	49.875	16	43	50	48	47	50	48	52	48	55	51	55	54	50	48	50	49
790	7	47.55	20	50	48	45	48	47	48	45	46	44	44	50	48	51	47	47	47	49	43	51	53
892	7	50.4667	15	43	53	46	47	59	52	49	48	53	53	49	51	54	49	51
21	8	51	12	53	50	51	51	43	50	51	67	48	49	51	48
105	8	47.5	18	47	48	47	49	53	46	47	44	48	50	48	48	45	45	48	48	48	46
142	8	51.2941	17	50	46	51	52	50	51	48	53	55	55	49	57	55	55	46	51	48
195	8	50.9444	18	52	53	54	48	50	49	54	44	52	49	51	52	54	49	51	53	51	51
228	8	48.875	16	50	49	45	51	47	51	50	55	49	51	44	45	53	49	47	46
309	8	46.9	20	49	47	48	44	47	49	48	47	47	46	47	45	48	48	49	48	46	44	43	48
324	8	49.25	12	50	50	52	51	48	46	44	51	50	49	47	53
386	8	51.0769	13	52	46	49	53	53	56	53	52	51	53	41	52	53
639	8	50.8421	19	53	51	50	51	53	53	46	53	48	44	50	51	51	55	49	48	53	53	54
45	9	44.0667	15	42	44	37	42	47	46	48	47	49	46	43	44	42	43	41
129	9	45.2941	17	52	47	47	50	45	44	36	50	45	49	46	47	46	42	41	47	36
149	9	42.0667	15	41	40	49	43	41	45	43	40	37	41	42	47	33	49	40
153	9	42.6667	18	42	43	43	43	45	42	45	39	36	41	41	42	43	49	43	48	40	43
303	9	44.5333	15	45	49	39	46	45	50	41	45	44	47	42	46	42	48	39
332	9	43.625	16	42	50	45	42	41	43	43	34	42	45	44	44	50	41	48	44
336	9	45.8125	16	50	40	44	47	44	48	44	49	45	47	45	52	42	43	46	47
390	9	48.1579	19	48	48	51	48	41	48	47	49	50	46	50	47	46	49	49	50	49	47	52
535	9	46.5882	17	46	44	43	48	46	49	46	48	46	51	43	49	46	47	49	43	48
57	10	43.9375	16	47	46	42	44	48	46	45	43	36	41	45	47	38	46	47	42
306	10	43.2778	18	47	43	43	41	39	44	41	42	43	43	41	43	43	46	48	45	43	44
320	10	46.0556	18	50	48	44	40	48	46	44	47	46	47	48	47	45	47	49	44	44	45
355	10	45.1333	15	47	49	48	45	43	44	44	48	41	47	42	45	44	45	45
381	10	45.7222	18	43	46	46	46	44	45	48	42	46	50	50	48	42	44	44	49	47	43
509	10	45	17	41	41	42	42	46	39	42	46	47	43	53	49	52	46	44	48	44
716	10	46.35	20	46	46	49	47	48	47	45	47	43	43	45	49	47	45	44	49	46	50	43	48
757	10	46.7778	18	44	48	49	44	52	48	48	42	49	47	48	46	45	45	50	50	38	49
796	10	47.875	16	47	48	48	49	46	50	51	45	46	47	48	45	49	51	47	49
882	10	48.1053	19	50	46	47	48	53	45	47	49	48	50	48	46	48	50	45	50	53	48	43
307	11	48	15	42	50	49	48	49	55	49	49	45	47	47	48	50	51	41
317	11	43.9444	18	46	43	41	42	42	42	40	44	43	46	47	45	49	49	47	44	40	41
319	11	45.2778	18	40	39	46	46	48	43	45	47	44	45	44	43	48	48	50	49	45	45
321	11	46.65	20	41	47	46	45	49	43	48	49	46	41	48	49	44	50	49	50	47	48	48	45
338	11	48.1765	17	49	49	45	48	52	49	47	49	48	45	49	48	47	51	50	48	45
348	11	46.8667	15	50	44	35	46	47	50	50	48	46	48	47	48	51	45	48
517	11	49.2105	19	51	49	52	48	50	48	52	48	47	48	49	49	50	47	50	49	50	49	49
634	11	42.6875	16	38	42	44	48	44	43	41	42	46	46	34	39	41	48	40	47
884	11	47.3125	16	48	43	48	46	47	49	48	50	49	47	46	47	48	47	48	46
890	11	48.2778	18	50	48	46	45	50	49	45	49	45	47	49	50	50	50	50	47	48	51
229	12	48	14	47	48	46	47	50	46	50	50	48	49	50	47	49	45
315	12	43.6111	18	39	47	46	45	42	42	35	42	45	47	47	43	45	43	49	45	40	43
505	12	43.8125	16	43	45	46	40	45	38	45	42	45	48	49	45	43	44	42	41
730	12	48	17	47	50	52	48	46	48	49	49	47	44	46	44	50	50	51	49	46
810	12	48.7368	19	53	47	51	52	49	48	51	53	44	41	40	48	49	51	51	48	48	49	53
812	12	42.6875	16	44	45	39	44	47	45	39	45	42	47	42	44	40	41	40	39
832	12	44.1579	19	50	51	39	45	40	47	45	44	49	44	41	45	42	42	40	45	43	45	42
861	12	49.8333	18	49	52	50	51	53	53	47	48	50	52	51	50	48	47	50	50	49	47
900	12	45.2	15	38	46	46	45	49	50	48	46	44	44	43	53	34	48	44
908	12	43	15	47	41	45	41	47	43	44	44	35	50	41	41	38	46	42
913	12	47	16	44	51	47	43	46	47	46	49	48	46	48	52	49	46	46	44
88	13	50.4	15	55	52	49	46	48	53	48	53	51	48	54	50	48	48	53
443	13	50.5263	19	53	51	51	49	53	52	49	52	51	49	51	48	48	52	51	51	50	48	51
531	13	49.05	20	51	52	49	46	50	51	50	51	52	53	47	51	50	48	36	41	53	53	47	50
555	13	46.625	16	42	44	46	51	48	46	45	48	46	51	48	46	48	44	47	46
595	13	45.5556	18	46	44	46	46	48	50	49	43	42	42	47	49	40	41	41	50	47	49
596	13	45	10	46	46	47	48	44	44	43	39	47	46
737	13	47.3529	17	45	46	40	47	50	50	44	45	51	51	48	46	44	49	52	46	51
857	13	50.3125	16	47	46	53	49	53	53	45	43	52	51	49	53	47	52	59	53
40	14	50	17	50	51	49	49	45	52	48	47	56	50	48	52	49	53	51	50	50
41	14	48.1667	18	45	45	49	47	46	46	48	49	46	50	51	47	53	46	50	50	50	49
42	14	49.6316	19	48	52	53	51	50	50	50	53	54	48	46	48	50	52	49	47	45	48	49
109	14	47.8421	19	47	49	48	48	48	49	46	47	48	47	47	49	49	48	49	47	49	48	46
356	14	47.6667	15	46	47	47	49	49	51	48	38	44	52	53	43	52	46	50
359	14	51.3	20	51	51	51	52	52	52	52	50	52	45	54	53	55	54	45	52	50	53	50	52
370	14	48.4	20	48	49	53	49	49	48	47	45	49	48	51	50	50	41	50	50	47	43	51	50
375	14	49.2941	17	48	51	51	51	49	48	46	55	47	54	47	42	51	53	48	50	47
395	14	48	18	49	48	51	51	52	46	46	45	42	41	49	47	46	51	48	47	53	52
437	14	46.3125	16	46	53	34	48	50	36	44	48	51	48	51	50	46	45	50	41
28	15	49.4211	19	52	51	47	47	50	48	54	53	50	51	50	52	49	49	51	41	51	47	46
73	15	52.5833	12	53	51	51	58	56	53	57	44	58	46	53	51
83	15	43	17	48	39	43	47	46	49	44	43	43	39	42	45	45	49	30	35	44
181	15	50.4667	15	49	53	48	53	50	53	51	48	49	49	49	51	53	49	52
256	15	49.8333	18	52	50	53	53	54	52	47	51	52	52	47	47	47	48	52	40	50	50
287	15	50.1333	15	54	46	48	50	51	51	55	52	51	46	43	52	46	53	54
301	15	47.2	15	47	45	50	44	45	49	48	48	44	47	50	49	49	47	46
340	15	48.4706	17	47	47	48	48	47	50	48	48	51	46	49	53	49	55	51	46	41
354	15	49.4667	15	52	53	47	46	52	51	50	51	47	48	47	48	49	53	48
646	15	51.6364	11	54	50	46	55	51	54	54	49	54	53	48
821	1,2,7-15	48.9579	190	49	45	47	47	46	47	50	47	48	36	50	44	55	51	53	55	45	45	48	42	51	48	49	38	51	52	45	53	55	37	51	52	49	52	51	53	55	57	58	51	52	54	53	49	54	48
911	1,2,7-15	42.245	151	21	41	42	47	46	38	9	29	33	42	26	28	35	28	45	53	48	47	32	45	48	40	50	47	40	39	41	44	46	48	47	49	48	39	47	35	39	38	35	35	46	48	40	40	42	45
[truncated: 144 more columns]

## Sheet: corrected DA counts
Batch-correct DA neuron counts for DGRP lines in batches 1,2,7-15 exposed to 1 mM maneb
DGRP line	Batch No.	Corrected Mean	N	1	2	3	4	5	6	7	8	9	10	11	12	13	14	15	16	17	18	19	20	21	22	23	24	25	26	27	28	29	30	31	32	33	34	35	36	37	38	39	40	41	42	43	44	45	46
177	1	40.8107	11	40.0834	53.0834	51.0834	43.0834	37.0834	39.0834	38.0834	40.0834	21.0834	39.0834	47.0834
310	1	48.538	11	51.0834	54.0834	53.0834	47.0834	41.0834	43.0834	45.0834	49.0834	52.0834	48.0834	50.0834
335	1	51.6834	10	55.0834	49.0834	51.0834	52.0834	53.0834	53.0834	49.0834	50.0834	49.0834	55.0834
360	1	50.2834	15	50.0834	49.0834	54.0834	48.0834	51.0834	47.0834	35.0834	44.0834	48.0834	49.0834	58.0834	57.0834	55.0834	54.0834	54.0834
136	1	52.538	11	55.0834	58.0834	48.0834	55.0834	61.0834	56.0834	56.0834	43.0834	53.0834	49.0834	43.0834
313	1	53.1834	10	52.0834	54.0834	52.0834	49.0834	51.0834	52.0834	53.0834	57.0834	57.0834	54.0834
239	1	46.2834	10	45.0834	51.0834	44.0834	47.0834	35.0834	47.0834	53.0834	46.0834	48.0834	46.0834
426	1	43.512	7	43.0834	46.0834	44.0834	38.0834	42.0834	47.0834	44.0834
819	1	43.4167	12	42.0834	45.0834	48.0834	44.0834	35.0834	40.0834	53.0834	43.0834	49.0834	46.0834	40.0834	35.0834
765	1	50.0834	10	50.0834	51.0834	41.0834	50.0834	58.0834	50.0834	51.0834	50.0834	44.0834	55.0834
373	1	53.1743	11	59.0834	50.0834	54.0834	46.0834	51.0834	52.0834	49.0834	57.0834	55.0834	55.0834	56.0834
352	1	43.4322	30	51.0834	50.0834	40.0834	25.0834	40.0834	47.0834	39.0834	51.0834	45.0834	36.0834	42.0834	34.0834	44.1092	50.1092	43.1092	35.1092	42.1092	42.1092	50.1092	46.1092	49.1092	23.1092	48.1092	51.1092	38.1092	42.1092	50.1092	48.1092	51.1092	48.1092
714	1	48.6834	10	47.0834	51.0834	48.0834	51.0834	45.0834	44.0834	50.0834	51.0834	49.0834	50.0834
379	1	46.8229	24	40.0834	40.0834	52.0834	50.0834	33.0834	50.0834	55.0834	44.0834	47.0834	41	49	48	37	50	51	48	55	53	47	46	47	41	49	50
371	1	46.1834	10	47.0834	41.0834	42.0834	50.0834	44.0834	52.0834	48.0834	50.0834	41.0834	46.0834
502	1	52.3056	9	56.0834	49.0834	52.0834	51.0834	39.0834	58.0834	57.0834	58.0834	50.0834
801	1	45.267	29	44.0834	32.0834	52.0834	52.0834	45.0834	41.0834	43.0834	39.0834	37.0834	46.8996	49.8996	50.8996	48.8996	45.8996	46.8996	47.8996	47.8996	46.8996	44.8996	45.8996	39.8996	45.8996	47.8996	41.8996	41.8996	47.8996	45.8996	46.8996	45.8996
26	2	45.5378	14	44.1092	40.1092	45.1092	50.1092	51.1092	46.1092	44.1092	44.1092	44.1092	49.1092	51.1092	37.1092	53.1092	38.1092
91	2	45.9513	19	41.1092	48.1092	43.1092	50.1092	48.1092	46.1092	45.1092	38.1092	50.1092	50.1092	50.1092	51.1092	49.1092	45.1092	41.1092	52.1092	34.1092	43.1092	47.1092
208	2	47.6592	20	37.1092	58.1092	40.1092	54.1092	55.1092	47.1092	26.1092	50.1092	55.1092	38.1092	53.1092	52.1092	44.1092	56.1092	41.1092	41.1092	53.1092	52.1092	44.1092	55.1092
280	2	46.2425	15	45.1092	41.1092	45.1092	50.1092	54.1092	50.1092	45.1092	45.1092	46.1092	43.1092	48.1092	43.1092	40.1092	45.1092	52.1092
361	2	51.7563	17	52.1092	53.1092	49.1092	49.1092	56.1092	53.1092	40.1092	55.1092	54.1092	48.1092	49.1092	56.1092	51.1092	54.1092	54.1092	55.1092	50.1092
374	2	45.3092	20	54.1092	48.1092	46.1092	40.1092	35.1092	43.1092	43.1092	35.1092	50.1092	53.1092	54.1092	34.1092	53.1092	42.1092	54.1092	32.1092	52.1092	46.1092	35.1092	55.1092
380	2	42.2592	20	31.1092	49.1092	33.1092	43.1092	49.1092	49.1092	52.1092	46.1092	48.1092	57.1092	44.1092	45.1092	41.1092	15.1092	47.1092	42.1092	48.1092	33.1092	44.1092	27.1092
392	2	44.0425	15	43.1092	49.1092	40.1092	48.1092	29.1092	44.1092	55.1092	48.1092	50.1092	45.1092	48.1092	33.1092	46.1092	46.1092	35.1092
399	2	48.1092	17	53.1092	53.1092	54.1092	50.1092	50.1092	54.1092	40.1092	53.1092	53.1092	43.1092	42.1092	49.1092	55.1092	48.1092	31.1092	46.1092	42.1092
559	2	46.4204	31	45.1092	41.1092	46.1092	51.1092	49.1092	53.1092	52.1092	32.1092	55.1092	42.1092	49.1092	38.1092	35.1092	32.1092	45.1092	48.8996	46.8996	50.8996	47.8996	47.8996	49.8996	48.8996	47.8996	41.8996	47.8996	46.8996	53.8996	48.8996	50.8996	48.8996	43.8996
566	2	48.387	18	50.1092	50.1092	42.1092	50.1092	51.1092	35.1092	50.1092	49.1092	51.1092	45.1092	46.1092	50.1092	50.1092	47.1092	54.1092	47.1092	51.1092	51.1092
584	2	45.387	18	36.1092	50.1092	46.1092	50.1092	42.1092	50.1092	49.1092	36.1092	40.1092	46.1092	48.1092	44.1092	49.1092	41.1092	46.1092	45.1092	42.1092	55.1092
732	2	46.5098	38	43.1092	54.1092	49.1092	44.1092	48.1092	58.1092	53.1092	51.1092	50.1092	46.1092	50.1092	45.1092	49.1092	50.1092	42.1092	50.1092	56.1092	47.1092	46.1092	45.2789	50.2789	44.2789	44.2789	46.2789	45.2789	46.2789	43.2789	44.2789	45.2789	39.2789	44.2789	45.2789	40.2789	38.2789	40.2789	47.2789	40.2789	44.2789
738	2	50.8314	18	46.1092	53.1092	50.1092	51.1092	53.1092	40.1092	55.1092	54.1092	49.1092	55.1092	57.1092	47.1092	52.1092	56.1092	52.1092	48.1092	50.1092	45.1092
748	2	40.8015	13	41.1092	41.1092	52.1092	46.1092	39.1092	48.1092	39.1092	39.1092	31.1092	44.1092	36.1092	33.1092	40.1092
787	2	46.34	13	46.1092	37.1092	43.1092	48.1092	50.1092	46.1092	55.1092	37.1092	48.1092	48.1092	49.1092	46.1092	48.1092
799	2	45.2336	31	38.1092	46.1092	50.1092	39.1092	49.1092	37.1092	40.1092	52.1092	47.1092	37.1092	44.1092	46.1092	49.1092	40.1092	51.1092	46.1092	43.8996	47.8996	42.8996	46.8996	42.8996	43.8996	47.8996	46.8996	45.8996	46.8996	42.8996	47.8996	44.8996	48.8996	48.8996
808	2	49.0092	20	51.1092	52.1092	46.1092	46.1092	42.1092	51.1092	45.1092	49.1092	49.1092	52.1092	42.1092	49.1092	43.1092	55.1092	51.1092	52.1092	52.1092	50.1092	50.1092	51.1092
843	2	42.7342	16	46.1092	43.1092	33.1092	46.1092	46.1092	45.1092	46.1092	42.1092	49.1092	49.1092	49.1092	46.1092	45.1092	36.1092	30.1092	31.1092
161	7	46.808	19	44.1238	42.1238	44.1238	48.1238	50.1238	43.1238	48.1238	51.1238	45.1238	48.1238	46.1238	51.1238	48.1238	44.1238	44.1238	51.1238	50.1238	49.1238	41.1238
217	7	47.2905	18	43.1238	45.1238	45.1238	46.1238	46.1238	47.1238	49.1238	47.1238	50.1238	49.1238	47.1238	51.1238	47.1238	48.1238	47.1238	45.1238	48.1238	49.1238
227	7	46.9572	18	45.1238	45.1238	44.1238	44.1238	49.1238	48.1238	52.1238	48.1238	53.1238	44.1238	49.1238	43.1238	53.1238	46.1238	39.1238	47.1238	47.1238	47.1238
377	7	48.1952	14	40.1238	53.1238	46.1238	48.1238	46.1238	51.1238	49.1238	48.1238	49.1238	47.1238	47.1238	49.1238	50.1238	50.1238
383	7	48.1905	15	47.1238	50.1238	49.1238	51.1238	52.1238	40.1238	46.1238	48.1238	48.1238	47.1238	49.1238	48.1238	43.1238	52.1238	51.1238
440	7	46.0127	18	46.1238	42.1238	45.1238	47.1238	49.1238	39.1238	48.1238	48.1238	45.1238	41.1238	50.1238	51.1238	41.1238	50.1238	48.1238	48.1238	45.1238	43.1238
441	7	46.3738	16	47.1238	47.1238	44.1238	45.1238	48.1238	53.1238	46.1238	46.1238	45.1238	47.1238	46.1238	47.1238	45.1238	45.1238	49.1238	40.1238
492	7	46.9988	16	40.1238	47.1238	45.1238	44.1238	47.1238	45.1238	49.1238	45.1238	52.1238	48.1238	52.1238	51.1238	47.1238	45.1238	47.1238	46.1238
790	7	44.6738	20	47.1238	45.1238	42.1238	45.1238	44.1238	45.1238	42.1238	43.1238	41.1238	41.1238	47.1238	45.1238	48.1238	44.1238	44.1238	44.1238	46.1238	40.1238	48.1238	50.1238
892	7	47.5905	15	40.1238	50.1238	43.1238	44.1238	56.1238	49.1238	46.1238	45.1238	50.1238	50.1238	46.1238	48.1238	51.1238	46.1238	48.1238
21	8	50.2789	12	52.2789	49.2789	50.2789	50.2789	42.2789	49.2789	50.2789	66.2789	47.2789	48.2789	50.2789	47.2789
105	8	46.7789	18	46.2789	47.2789	46.2789	48.2789	52.2789	45.2789	46.2789	43.2789	47.2789	49.2789	47.2789	47.2789	44.2789	44.2789	47.2789	47.2789	47.2789	45.2789
142	8	50.573	17	49.2789	45.2789	50.2789	51.2789	49.2789	50.2789	47.2789	52.2789	54.2789	54.2789	48.2789	56.2789	54.2789	54.2789	45.2789	50.2789	47.2789
195	8	50.2234	18	51.2789	52.2789	53.2789	47.2789	49.2789	48.2789	53.2789	43.2789	51.2789	48.2789	50.2789	51.2789	53.2789	48.2789	50.2789	52.2789	50.2789	50.2789
228	8	48.1539	16	49.2789	48.2789	44.2789	50.2789	46.2789	50.2789	49.2789	54.2789	48.2789	50.2789	43.2789	44.2789	52.2789	48.2789	46.2789	45.2789
309	8	46.1789	20	48.2789	46.2789	47.2789	43.2789	46.2789	48.2789	47.2789	46.2789	46.2789	45.2789	46.2789	44.2789	47.2789	47.2789	48.2789	47.2789	45.2789	43.2789	42.2789	47.2789
324	8	48.5289	12	49.2789	49.2789	51.2789	50.2789	47.2789	45.2789	43.2789	50.2789	49.2789	48.2789	46.2789	52.2789
386	8	50.3558	13	51.2789	45.2789	48.2789	52.2789	52.2789	55.2789	52.2789	51.2789	50.2789	52.2789	40.2789	51.2789	52.2789
639	8	50.121	19	52.2789	50.2789	49.2789	50.2789	52.2789	52.2789	45.2789	52.2789	47.2789	43.2789	49.2789	50.2789	50.2789	54.2789	48.2789	47.2789	52.2789	52.2789	53.2789
45	9	44.6226	15	42.5559	44.5559	37.5559	42.5559	47.5559	46.5559	48.5559	47.5559	49.5559	46.5559	43.5559	44.5559	42.5559	43.5559	41.5559
129	9	45.85	17	52.5559	47.5559	47.5559	50.5559	45.5559	44.5559	36.5559	50.5559	45.5559	49.5559	46.5559	47.5559	46.5559	42.5559	41.5559	47.5559	36.5559
149	9	42.6226	15	41.5559	40.5559	49.5559	43.5559	41.5559	45.5559	43.5559	40.5559	37.5559	41.5559	42.5559	47.5559	33.5559	49.5559	40.5559
153	9	43.2226	18	42.5559	43.5559	43.5559	43.5559	45.5559	42.5559	45.5559	39.5559	36.5559	41.5559	41.5559	42.5559	43.5559	49.5559	43.5559	48.5559	40.5559	43.5559
303	9	45.0893	15	45.5559	49.5559	39.5559	46.5559	45.5559	50.5559	41.5559	45.5559	44.5559	47.5559	42.5559	46.5559	42.5559	48.5559	39.5559
332	9	44.1809	16	42.5559	50.5559	45.5559	42.5559	41.5559	43.5559	43.5559	34.5559	42.5559	45.5559	44.5559	44.5559	50.5559	41.5559	48.5559	44.5559
336	9	46.3684	16	50.5559	40.5559	44.5559	47.5559	44.5559	48.5559	44.5559	49.5559	45.5559	47.5559	45.5559	52.5559	42.5559	43.5559	46.5559	47.5559
390	9	48.7138	19	48.5559	48.5559	51.5559	48.5559	41.5559	48.5559	47.5559	49.5559	50.5559	46.5559	50.5559	47.5559	46.5559	49.5559	49.5559	50.5559	49.5559	47.5559	52.5559
535	9	47.1442	17	46.5559	44.5559	43.5559	48.5559	46.5559	49.5559	46.5559	48.5559	46.5559	51.5559	43.5559	49.5559	46.5559	47.5559	49.5559	43.5559	48.5559
57	10	44.5127	16	47.5752	46.5752	42.5752	44.5752	48.5752	46.5752	45.5752	43.5752	36.5752	41.5752	45.5752	47.5752	38.5752	46.5752	47.5752	42.5752
306	10	43.853	18	47.5752	43.5752	43.5752	41.5752	39.5752	44.5752	41.5752	42.5752	43.5752	43.5752	41.5752	43.5752	43.5752	46.5752	48.5752	45.5752	43.5752	44.5752
320	10	46.6307	18	50.5752	48.5752	44.5752	40.5752	48.5752	46.5752	44.5752	47.5752	46.5752	47.5752	48.5752	47.5752	45.5752	47.5752	49.5752	44.5752	44.5752	45.5752
355	10	45.7085	15	47.5752	49.5752	48.5752	45.5752	43.5752	44.5752	44.5752	48.5752	41.5752	47.5752	42.5752	45.5752	44.5752	45.5752	45.5752
381	10	46.2974	18	43.5752	46.5752	46.5752	46.5752	44.5752	45.5752	48.5752	42.5752	46.5752	50.5752	50.5752	48.5752	42.5752	44.5752	44.5752	49.5752	47.5752	43.5752
509	10	45.5752	17	41.5752	41.5752	42.5752	42.5752	46.5752	39.5752	42.5752	46.5752	47.5752	43.5752	53.5752	49.5752	52.5752	46.5752	44.5752	48.5752	44.5752
716	10	46.9252	20	46.5752	46.5752	49.5752	47.5752	48.5752	47.5752	45.5752	47.5752	43.5752	43.5752	45.5752	49.5752	47.5752	45.5752	44.5752	49.5752	46.5752	50.5752	43.5752	48.5752
757	10	47.353	18	44.5752	48.5752	49.5752	44.5752	52.5752	48.5752	48.5752	42.5752	49.5752	47.5752	48.5752	46.5752	45.5752	45.5752	50.5752	50.5752	38.5752	49.5752
796	10	48.4502	16	47.5752	48.5752	48.5752	49.5752	46.5752	50.5752	51.5752	45.5752	46.5752	47.5752	48.5752	45.5752	49.5752	51.5752	47.5752	49.5752
882	10	48.6804	19	50.5752	46.5752	47.5752	48.5752	53.5752	45.5752	47.5752	49.5752	48.5752	50.5752	48.5752	46.5752	48.5752	50.5752	45.5752	50.5752	53.5752	48.5752	43.5752
307	11	48.1878	15	42.1878	50.1878	49.1878	48.1878	49.1878	55.1878	49.1878	49.1878	45.1878	47.1878	47.1878	48.1878	50.1878	51.1878	41.1878
317	11	44.1323	18	46.1878	43.1878	41.1878	42.1878	42.1878	42.1878	40.1878	44.1878	43.1878	46.1878	47.1878	45.1878	49.1878	49.1878	47.1878	44.1878	40.1878	41.1878
319	11	45.4656	18	40.1878	39.1878	46.1878	46.1878	48.1878	43.1878	45.1878	47.1878	44.1878	45.1878	44.1878	43.1878	48.1878	48.1878	50.1878	49.1878	45.1878	45.1878
321	11	46.8378	20	41.1878	47.1878	46.1878	45.1878	49.1878	43.1878	48.1878	49.1878	46.1878	41.1878	48.1878	49.1878	44.1878	50.1878	49.1878	50.1878	47.1878	48.1878	48.1878	45.1878
338	11	48.3643	17	49.1878	49.1878	45.1878	48.1878	52.1878	49.1878	47.1878	49.1878	48.1878	45.1878	49.1878	48.1878	47.1878	51.1878	50.1878	48.1878	45.1878
348	11	47.0545	15	50.1878	44.1878	35.1878	46.1878	47.1878	50.1878	50.1878	48.1878	46.1878	48.1878	47.1878	48.1878	51.1878	45.1878	48.1878
517	11	49.3983	19	51.1878	49.1878	52.1878	48.1878	50.1878	48.1878	52.1878	48.1878	47.1878	48.1878	49.1878	49.1878	50.1878	47.1878	50.1878	49.1878	50.1878	49.1878	49.1878
634	11	42.8753	16	38.1878	42.1878	44.1878	48.1878	44.1878	43.1878	41.1878	42.1878	46.1878	46.1878	34.1878	39.1878	41.1878	48.1878	40.1878	47.1878
884	11	47.5003	16	48.1878	43.1878	48.1878	46.1878	47.1878	49.1878	48.1878	50.1878	49.1878	47.1878	46.1878	47.1878	48.1878	47.1878	48.1878	46.1878
890	11	48.4656	18	50.1878	48.1878	46.1878	45.1878	50.1878	49.1878	45.1878	49.1878	45.1878	47.1878	49.1878	50.1878	50.1878	50.1878	50.1878	47.1878	48.1878	51.1878
229	12	47.8759	14	46.8759	47.8759	45.8759	46.8759	49.8759	45.8759	49.8759	49.8759	47.8759	48.8759	49.8759	46.8759	48.8759	44.8759
315	12	43.4871	18	38.8759	46.8759	45.8759	44.8759	41.8759	41.8759	34.8759	41.8759	44.8759	46.8759	46.8759	42.8759	44.8759	42.8759	48.8759	44.8759	39.8759	42.8759
505	12	43.6884	16	42.8759	44.8759	45.8759	39.8759	44.8759	37.8759	44.8759	41.8759	44.8759	47.8759	48.8759	44.8759	42.8759	43.8759	41.8759	40.8759
730	12	47.8759	17	46.8759	49.8759	51.8759	47.8759	45.8759	47.8759	48.8759	48.8759	46.8759	43.8759	45.8759	43.8759	49.8759	49.8759	50.8759	48.8759	45.8759
810	12	48.6128	19	52.8759	46.8759	50.8759	51.8759	48.8759	47.8759	50.8759	52.8759	43.8759	40.8759	39.8759	47.8759	48.8759	50.8759	50.8759	47.8759	47.8759	48.8759	52.8759
812	12	42.5634	16	43.8759	44.8759	38.8759	43.8759	46.8759	44.8759	38.8759	44.8759	41.8759	46.8759	41.8759	43.8759	39.8759	40.8759	39.8759	38.8759
832	12	44.0338	19	49.8759	50.8759	38.8759	44.8759	39.8759	46.8759	44.8759	43.8759	48.8759	43.8759	40.8759	44.8759	41.8759	41.8759	39.8759	44.8759	42.8759	44.8759	41.8759
861	12	49.7093	18	48.8759	51.8759	49.8759	50.8759	52.8759	52.8759	46.8759	47.8759	49.8759	51.8759	50.8759	49.8759	47.8759	46.8759	49.8759	49.8759	48.8759	46.8759
900	12	45.0759	15	37.8759	45.8759	45.8759	44.8759	48.8759	49.8759	47.8759	45.8759	43.8759	43.8759	42.8759	52.8759	33.8759	47.8759	43.8759
908	12	42.8759	15	46.8759	40.8759	44.8759	40.8759	46.8759	42.8759	43.8759	43.8759	34.8759	49.8759	40.8759	40.8759	37.8759	45.8759	41.8759
913	12	46.8759	16	43.8759	50.8759	46.8759	42.8759	45.8759	46.8759	45.8759	48.8759	47.8759	45.8759	47.8759	51.8759	48.8759	45.8759	45.8759	43.8759
88	13	49.2996	15	53.8996	50.8996	47.8996	44.8996	46.8996	51.8996	46.8996	51.8996	49.8996	46.8996	52.8996	48.8996	46.8996	46.8996	51.8996
443	13	49.4259	19	51.8996	49.8996	49.8996	47.8996	51.8996	50.8996	47.8996	50.8996	49.8996	47.8996	49.8996	46.8996	46.8996	50.8996	49.8996	49.8996	48.8996	46.8996	49.8996
531	13	47.9496	20	49.8996	50.8996	47.8996	44.8996	48.8996	49.8996	48.8996	49.8996	50.8996	51.8996	45.8996	49.8996	48.8996	46.8996	34.8996	39.8996	51.8996	51.8996	45.8996	48.8996
555	13	45.5246	16	40.8996	42.8996	44.8996	49.8996	46.8996	44.8996	43.8996	46.8996	44.8996	49.8996	46.8996	44.8996	46.8996	42.8996	45.8996	44.8996
595	13	44.4551	18	44.8996	42.8996	44.8996	44.8996	46.8996	48.8996	47.8996	41.8996	40.8996	40.8996	45.8996	47.8996	38.8996	39.8996	39.8996	48.8996	45.8996	47.8996
596	13	43.8996	10	44.8996	44.8996	45.8996	46.8996	42.8996	42.8996	41.8996	37.8996	45.8996	44.8996
737	13	46.2525	17	43.8996	44.8996	38.8996	45.8996	48.8996	48.8996	42.8996	43.8996	49.8996	49.8996	46.8996	44.8996	42.8996	47.8996	50.8996	44.8996	49.8996
857	13	49.2121	16	45.8996	44.8996	51.8996	47.8996	51.8996	51.8996	43.8996	41.8996	50.8996	49.8996	47.8996	51.8996	45.8996	50.8996	57.8996	51.8996
40	14	49.1209	17	49.1209	50.1209	48.1209	48.1209	44.1209	51.1209	47.1209	46.1209	55.1209	49.1209	47.1209	51.1209	48.1209	52.1209	50.1209	49.1209	49.1209
41	14	47.2876	18	44.1209	44.1209	48.1209	46.1209	45.1209	45.1209	47.1209	48.1209	45.1209	49.1209	50.1209	46.1209	52.1209	45.1209	49.1209	49.1209	49.1209	48.1209
42	14	48.7525	19	47.1209	51.1209	52.1209	50.1209	49.1209	49.1209	49.1209	52.1209	53.1209	47.1209	45.1209	47.1209	49.1209	51.1209	48.1209	46.1209	44.1209	47.1209	48.1209
109	14	46.963	19	46.1209	48.1209	47.1209	47.1209	47.1209	48.1209	45.1209	46.1209	47.1209	46.1209	46.1209	48.1209	48.1209	47.1209	48.1209	46.1209	48.1209	47.1209	45.1209
356	14	46.7876	15	45.1209	46.1209	46.1209	48.1209	48.1209	50.1209	47.1209	37.1209	43.1209	51.1209	52.1209	42.1209	51.1209	45.1209	49.1209
359	14	50.4209	20	50.1209	50.1209	50.1209	51.1209	51.1209	51.1209	51.1209	49.1209	51.1209	44.1209	53.1209	52.1209	54.1209	53.1209	44.1209	51.1209	49.1209	52.1209	49.1209	51.1209
370	14	47.5209	20	47.1209	48.1209	52.1209	48.1209	48.1209	47.1209	46.1209	44.1209	48.1209	47.1209	50.1209	49.1209	49.1209	40.1209	49.1209	49.1209	46.1209	42.1209	50.1209	49.1209
375	14	48.415	17	47.1209	50.1209	50.1209	50.1209	48.1209	47.1209	45.1209	54.1209	46.1209	53.1209	46.1209	41.1209	50.1209	52.1209	47.1209	49.1209	46.1209
395	14	47.1209	18	48.1209	47.1209	50.1209	50.1209	51.1209	45.1209	45.1209	44.1209	41.1209	40.1209	48.1209	46.1209	45.1209	50.1209	47.1209	46.1209	52.1209	51.1209
437	14	45.4334	16	45.1209	52.1209	33.1209	47.1209	49.1209	35.1209	43.1209	47.1209	50.1209	47.1209	50.1209	49.1209	45.1209	44.1209	49.1209	40.1209
28	15	47.6103	19	50.1893	49.1893	45.1893	45.1893	48.1893	46.1893	52.1893	51.1893	48.1893	49.1893	48.1893	50.1893	47.1893	47.1893	49.1893	39.1893	49.1893	45.1893	44.1893
73	15	50.7726	12	51.1893	49.1893	49.1893	56.1893	54.1893	51.1893	55.1893	42.1893	56.1893	44.1893	51.1893	49.1893
83	15	41.1893	17	46.1893	37.1893	41.1893	45.1893	44.1893	47.1893	42.1893	41.1893	41.1893	37.1893	40.1893	43.1893	43.1893	47.1893	28.1893	33.1893	42.1893
181	15	48.656	15	47.1893	51.1893	46.1893	51.1893	48.1893	51.1893	49.1893	46.1893	47.1893	47.1893	47.1893	49.1893	51.1893	47.1893	50.1893
256	15	48.0226	18	50.1893	48.1893	51.1893	51.1893	52.1893	50.1893	45.1893	49.1893	50.1893	50.1893	45.1893	45.1893	45.1893	46.1893	50.1893	38.1893	48.1893	48.1893
287	15	48.3226	15	52.1893	44.1893	46.1893	48.1893	49.1893	49.1893	53.1893	50.1893	49.1893	44.1893	41.1893	50.1893	44.1893	51.1893	52.1893
301	15	45.3893	15	45.1893	43.1893	48.1893	42.1893	43.1893	47.1893	46.1893	46.1893	42.1893	45.1893	48.1893	47.1893	47.1893	45.1893	44.1893
340	15	46.6599	17	45.1893	45.1893	46.1893	46.1893	45.1893	48.1893	46.1893	46.1893	49.1893	44.1893	47.1893	51.1893	47.1893	53.1893	49.1893	44.1893	39.1893
354	15	47.656	15	50.1893	51.1893	45.1893	44.1893	50.1893	49.1893	48.1893	49.1893	45.1893	46.1893	45.1893	46.1893	47.1893	51.1893	46.1893
646	15	49.8257	11	52.1893	48.1893	44.1893	53.1893	49.1893	52.1893	52.1893	47.1893	52.1893	51.1893	46.1893
821	1,2,7-15	48.6566	190	54.0834	50.0834	52.0834	52.0834	51.0834	52.0834	55.0834	52.0834	49.1092	37.1092	51.1092	45.1092	56.1092	52.1092	54.1092	56.1092	46.1092	46.1092	49.1092	43.1092	52.1092	49.1092	50.1092	39.1092	52.1092	49.1238	42.1238	50.1238	52.1238	34.1238	48.1238	49.1238	46.1238	49.1238	48.1238	50.1238	52.1238	54.1238	55.1238	48.1238	49.1238	51.1238	50.1238	46.1238	53.2789	47.2789
911	1,2,7-15	42.1272	151	26.0834	46.0834	47.0834	52.0834	51.0834	43.0834	14.0834	34.0834	38.0834	47.0834	31.0834	33.0834	36.1092	29.1092	46.1092	54.1092	49.1092	48.1092	33.1092	42.1238	45.1238	37.1238	47.1238	44.1238	37.1238	36.1238	38.1238	41.1238	43.1238	45.1238	44.1238	46.1238	45.1238	38.2789	46.2789	34.2789	38.2789	37.2789	34.2789	34.2789	45.2789	47.2789	39.2789	39.2789	41.2789	44.2789
[truncated: 144 more columns]

## Sheet: DA cluster counts
raw DA counts for PPM1/2, PPM3 and PPL1 clusters
	PPM1/2	PPM3	PPL1
DGRP100	17.1	10.8	21.25
DGRP101	16.2941	10.7647	21.2941
DGRP105	17.2778	9	21.2222
DGRP109	16.3684	10.7368	20.7368
DGRP129	16.2941	9.58824	19.4118
DGRP136	16.4545	9.72727	21.2727
DGRP142	16.9412	13.0588	21.2941
DGRP149	14.3333	8.8	18.9333
DGRP153	15.9444	8	18.7222
DGRP161	16.6842	10.6842	22.3158
DGRP177	10.0909	7.54545	18.0909
DGRP181	16.8	12.5333	21.1333
DGRP189	16.6875	11.25	21.75
DGRP195	16.3889	12.3889	22.1667
DGRP208	15.05	11.25	20.25
DGRP21	17.5833	10.5	22.9167
DGRP217	16.6111	11.1111	22.4444
DGRP227	17	10.6667	22.1667
DGRP228	17.8125	10.9375	20.125
DGRP229	16	11.2857	20.7143
DGRP235	17.2105	11.2632	21.7368
DGRP239	12.7	9.2	19.3
DGRP256	17.1111	11.2222	21.5
DGRP26	15.8571	8.85714	19.7143
DGRP28	16.5789	11.1053	21.7368
DGRP280	15.6556	9.20556	21.8722
DGRP287	16.6667	11.4	22.0667
DGRP301	13.4667	13.5333	20.2
DGRP303	15.8667	8.53333	20.1333
DGRP304	17.375	12.1875	22.125
DGRP306	15.8333	8.61111	18.8333
DGRP307	16.7333	10	21.2667
DGRP309	16.35	8.4	22.15
DGRP31	16.25	10.55	20.9
DGRP310	16.0909	9	18.3636
DGRP313	14.7	10.9	22.5
DGRP315	14.8333	9.38889	19.3889
DGRP317	15	9.11111	19.8333
DGRP318	16.6875	9.625	21.625
DGRP319	15.8889	10	19.3889
DGRP32	16.1176	9.11765	21.3529
DGRP320	16.2222	9.05556	20.7778
DGRP321	17.8235	10.8235	22
DGRP324	16.4167	11.3333	21.5
DGRP332	16.5	8.5625	18.5625
DGRP335	13.2	11	22.4
DGRP336	16.125	10.25	19.4375
DGRP338	15.5882	12.7059	19.8824
DGRP340	16.4706	11.4706	20.5294
DGRP348	15.4667	10.6	20.8
DGRP350	16.3333	11.3333	21.6111
DGRP352	14.2917	8.25	17.5139
DGRP354	17	11.2667	21.2
DGRP355	15.9333	9.8	19.4
DGRP356	16.3333	11.4	19.9333
DGRP357	15.5	11.2	19.7
DGRP358	17	9.30769	20.0769
DGRP359	17.55	11.95	21.8
DGRP360	14.5333	10.4	20.2667
DGRP362	15.5	10.125	21.0625
DGRP365	16.5	9.25	21.375
DGRP370	16.75	10.95	20.7
DGRP371	13.5	7.2	20.4
DGRP373	16.6364	9.72727	21.7273
DGRP374	14.55	8.9	20.75
DGRP375	16.5882	11.8824	20.8235
DGRP377	17.2857	10.7857	23
DGRP379	15.1333	8.3	20.6333
DGRP380	14.2	7.55	19.4
DGRP381	15.6667	10.5	19.5556
DGRP383	17.2667	11.0667	22.7333
DGRP385	16.0625	10.75	20.875
DGRP386	17.4615	12.4615	21.1538
DGRP390	16.7368	10	21.4211
DGRP391	16.8824	11.7647	21
DGRP392	14.0667	8.13333	20.7333
DGRP395	15.9444	11.3889	20.6667
DGRP397	16.2222	10.1667	20.8333
DGRP399	15.4118	10.4118	21.1765
DGRP40	16.8235	11.5882	21.5882
DGRP405	16.4	10	20.4
DGRP406	16.7143	9.07143	20.8571
DGRP41	16.4444	10.6667	21.0556
DGRP42	16.4737	12.3684	20.7895
DGRP426	11.8571	6.57143	20
DGRP427	16.4118	9.76471	22.3529
DGRP437	16.625	9.625	20.0625
DGRP439	17.7143	11.8571	22.5
DGRP440	16.1667	10.6111	22.1111
DGRP441	16.4375	10.1875	22.625
DGRP443	17.1579	11.1053	22.2632
DGRP45	15.7333	7.53333	20.8
DGRP461	15.4375	8.9375	20.5625
DGRP48	16.8125	11.3125	22.25
DGRP486	17	11.5333	21
DGRP491	16.3125	8.375	21.75
DGRP492	17.5625	11	21.3125
DGRP502	14.3333	12.4444	20.4444
DGRP505	15.625	8.8125	19.375
DGRP508	16.2143	10.3571	20.3571
DGRP509	15.4706	9.94118	19.5882
DGRP513	17.3571	11.7143	21.5
DGRP517	16.8947	11.2632	21.0526
DGRP528	17.1765	9.70588	22.1765
DGRP530	17.7692	11.6923	21.8462
DGRP531	16.65	11.3	21.1
DGRP535	16.8235	8.47059	21.2941
DGRP551	17.15	11.1	22.9
DGRP555	16.75	9.1875	20.6875
DGRP559	15.8313	10.4458	20.0771
DGRP563	17.125	9.4375	21
DGRP566	16.0556	10.2778	20.9444
DGRP57	15.4375	9	19.5
DGRP584	16.6667	9.88889	17.7222
DGRP589	17.3	11.15	23.75
DGRP59	16.3684	9.68421	21.5789
DGRP595	16.6111	8.16667	20.7778
DGRP596	15.3	8.3	21.4
DGRP627	17.8421	10.7895	21.8421
DGRP630	17.1538	10.6923	22.5385
DGRP634	14.5625	9.8125	18.3125
DGRP639	17.2632	12.5263	21.0526
DGRP646	17.4545	13	21.1818
DGRP69	15.5	11.2778	21.1667
DGRP703	16.45	11.75	21.95
DGRP705	16.1333	10.6667	21
DGRP707	16.5	10.2143	22.0714
DGRP712	16.9375	10.0625	22.1875
DGRP714	14.5	10.3	18.8
DGRP716	16.55	10.45	19.35
DGRP721	16.2778	14.9444	21.5
DGRP73	16.9167	11.5833	24.0833
DGRP730	16.3529	11.1176	20.5294
DGRP732	16	9.44737	20.8684
DGRP737	15.7059	10.2353	21.4118
DGRP738	17.0556	10.9444	21.7222
DGRP748	14.6154	7.38462	17.6923
DGRP75	15.6471	10.2941	22.4118
DGRP757	16.6111	10.7222	19.4444
DGRP761	17.2	11.05	22.55
DGRP765	14.2	9.3	21.5
DGRP774	17	8.47059	21
DGRP776	16.7368	11.1579	21.5263
DGRP783	15.7857	9.5	21.2857
DGRP786	17.0667	9.26667	20.5333
DGRP787	16	10.0769	19.1538
DGRP790	16.65	10.4	20.5
DGRP796	16.8125	10.1875	20.875
DGRP799	15.7958	9.59792	19.8583
DGRP801	14.7694	8.55833	19.2861
DGRP802	16.6316	9.31579	21.6842
DGRP804	16.9474	9.94737	22.9474
DGRP808	16.3	10.45	21.15
DGRP810	16.3684	10.8947	21.4737
DGRP812	15.3125	8.125	19.25
DGRP818	17.6667	10.3333	20.8333
DGRP819	12.6667	7.41667	18.25
DGRP820	14.2	7.8	19
DGRP821	16.8732	10.0437	22.1332
DGRP822	16.7368	11.6316	21.7368
DGRP83	15.3529	8.05882	19.5882
DGRP832	15.2105	9	19.9474
DGRP837	15.5294	10.2941	20.8235
DGRP843	14.375	8.6875	18.5625
DGRP85	17.5714	13.9286	22.5714
DGRP850	15.8667	10.9333	21.7333
DGRP852	16.5556	10.8889	21.2222
DGRP853	16.8	11.2667	21.1333
DGRP855	17.45	11.45	22.35
DGRP857	16.8125	12.4375	21.0625
DGRP859	17.3846	9	21.3077
DGRP861	16.7778	9.38889	23.6667
DGRP879	16.0714	10.3571	21
DGRP88	17.1333	11.8	21.4667
DGRP882	16.5263	10.8421	20.7368
DGRP884	16.0625	10.75	20.5
DGRP890	18.1667	10.6111	19.5
DGRP892	17.0667	12	21.4
DGRP897	15.625	8.5625	19.3125
DGRP900	16.2	10.4	18.6
DGRP907	15.0556	11.3333	20.2222
DGRP908	16.3333	8.13333	18.5333
DGRP91	16.2632	8.94737	19.6316
DGRP911	15.1488	8.00864	18.9608
DGRP913	16.375	9.9375	20.6875
DGRP93	16.0556	10.4444	22.1667

## Sheet: no maneb ctrl DA counts
Raw DA neuron counts for DGRP lines not exposed to maneb
DGRP line	1	2	3	4	5	6	7	8	9	10	11	12	13	14	15	16	17	18	19	Mean
177	47	40	42	48	47	52	42													45.4286
352	45	44	40	49	49	48	50	50	50	43										46.8
819	42	41	44	44	37															41.6
426	36	41	42	39	40	49	54													43
748	49	49	49	51	50	51	48	53	49	48	52	47	52	49						49.7857
380	52	52	45	49	50	51	50	51	48	46	51	47	51	47	48	29	49	54	52	48.5263
843	48	51	49	49	46	52	48	51	52	50	50	52	51	50	47	50	51	50		49.8333
149	50	52	49	46	50	47	52	49	46	51	50	51	53	51	54	50				50.0625
153	53	46	48	52	53	51	53	52	47	55	45	52	51	53	50	48	47			50.3529
634	49	48	46	53	47	39	48	45	51	48	50	48	51	53	49	50	53			48.7059
812	46	41	48	50	50	54	50	45	45	48	50	50	51	49						48.3571
392	46	50	44	41	47	50	50	44	53	47	37	51	52	51	50	52				47.8125
83	36	50	50	47	46	46	48	44	48	52	52	55	51	50	53	46	47			48.2941
908	49	50	50	48	49	47	50	47	55	49	50	48	52	49	48	55	47	51	54	49.8947
306	51	49	48	51	49	49	45	48	48	48	47	50	50	49	48	51				48.8125
897	47	48	43	46	49	45	48	44	43	48	44	45	47	44	48	46				45.9375
315	54	47	50	54	53	54	55	48	53	52	54	44	49	53	51	50				51.3125
505	54	53	46	52	54	54	49	50	55	54	53	56	50	52	54	52				52.375
832	49	50	47	48	46	41	48	49	48	51	49	48	48	49	48	50	52	48		48.2778
596	48	49	51	48	48	50	49	53	48	52	50	51	51	49	49	50	49	48	33	48.7368
